# Supplementary material for: Metabolic Profile, Biotransformation, Docking Studies and Molecular Dynamics Simulations of Bioactive Compounds Secreted by CG3 Strain
Source: Antibiotics (Basel). 2022 May 13;11(5):657. doi: 10.3390/antibiotics11050657 (PMC9137728; doi:10.3390/antibiotics11050657)
Supplement: Supplementary file 1 [file antibiotics-11-00657-s001.zip]

Archive with 1 entries (1 files):
- antibiotics-1701318-supplementary.pdf
